# Supplementary material for: Wolbachia Detection in Field-Collected Mosquitoes from Cameroon
Source: Insects. 2021 Dec 17;12(12):1133. doi: 10.3390/insects12121133 (PMC8704151; doi:10.3390/insects12121133)
Supplement: Supplementary file 1 [file insects-12-01133-s001.zip]

Archive with 1 entries (1 files):
- insects-1471016-Supplementary.xlsx
