# Supplementary material for: Wolbachia Detection in Field-Collected Mosquitoes from Cameroon
Source: Insects. 2021 Dec 17;12(12):1133. doi: 10.3390/insects12121133 (PMC8704151; doi:10.3390/insects12121133)
Supplement: Supplementary file 1 [file insects-12-01133-s001.zip › insects-1471016-Supplementary.xlsx]

## Sheet: Feuil1
16srRNA	Specimen_code	First hit obtained from BLAST on GenBank	Species of bacteria	Cover	ID%	Accession number
	P24	Wolbachia sp. PL13 16S ribosomal RNA gene, partial sequence	Candidatus Wolbachia massiliensis	0.99	100.00%	KX155505.1
	TT2	Wolbachia sp. isolate AU236 16S ribosomal RNA gene, partial sequence	Wolbachia sp.	1	100.00%	MK184237.1
	TS37	Wolbachia sp. PL13 16S ribosomal RNA gene, partial sequence	Candidatus Wolbachia massiliensis	1	99.72%	KX155505.1
	P79	Wolbachia pipientis isolate TuLl8l voucher TuLl8 16S ribosomal RNA gene, partial sequence	Wolbachia pipientis	1	100.00%	MN123078.1
	P74	Wolbachia pipientis isolate TuLl8l voucher TuLl8 16S ribosomal RNA gene, partial sequence	Wolbachia pipientis	1	100.00%	MN123078.1
	P73	Wolbachia pipientis isolate TuLl8l voucher TuLl8 16S ribosomal RNA gene, partial sequence	Wolbachia pipientis	1	100.00%	MN123078.1
	P52	Wolbachia pipientis strain wAlbB-FL2016 chromosome, complete genome	Wolbachia pipientis	1	100.00%	CP041923.1
	P51	Wolbachia pipientis strain wAlbB-FL2016 chromosome, complete genome	Wolbachia pipientis	1	100.00%	CP041923.1
	MV38	Uncultured bacterium clone Wolbachia_B8 16S ribosomal RNA gene, partial sequence	uncultured bacterium	1	97.73%	MH447384.1
	P3	Wolbachia pipientis isolate TuLl8l voucher TuLl8 16S ribosomal RNA gene, partial sequence	Wolbachia pipientis	1	100.00%	MN123078.1
	P29	Wolbachia pipientis isolate TuLl8l voucher TuLl8 16S ribosomal RNA gene, partial sequence	Wolbachia pipientis	1	100.00%	MN123078.1
	P38	Wolbachia sp. KTCN gene for 16S rRNA, partial sequence	Wolbachia sp. KTCN	1	99.49%	AB508951.1
	P50	Wolbachia endosymbiont of Mycopsylla proxima isolate Nec 16S ribosomal RNA gene, partial sequence	Wolbachia endosymbiont of Mycopsylla proxima	1	97.15%	KT273278.1
	F1	Wolbachia sp. isolate AF57 16S ribosomal RNA gene, partial sequence	Wolbachia sp.	1	100.00%	MK184276.1
23srRNA
	A96	Wolbachia pipientis strain wIrr chromosome, complete genome	Wolbachia pipientis	1	99.56%	CP037426.1
	AP18a	Wolbachia endosymbiont of Chrysomya megacephala isolate wMeg chromosome, complete genome	Wolbachia endosymbiont of Chrysomya megacephala	1	99.78%	CP021120.1
	Coq1	Wolbachia pipientis isolate WbHpNm 23S ribosomal RNA gene, partial sequence	Wolbachia pipientis	1	99.34%	KT827385.1
	TT2	Wolbachia pipientis isolate wNik chromosome	Wolbachia pipientis	1	99.78%	CP050530.1
	AP2	Wolbachia pipientis isolate wNik chromosome	Wolbachia pipientis	1	99.56%	CP050530.1
	MV38	Wolbachia pipientis isolate wNik chromosome	Wolbachia pipientis	1	99.56%	CP050530.1
	P80	Wolbachia endosymbiont of Chrysomya megacephala isolate wMeg chromosome, complete genome	Wolbachia endosymbiont of Chrysomya megacephala	1	100.00%	CP021120.1
	P79	Wolbachia endosymbiont of Chrysomya megacephala isolate wMeg chromosome, complete genome	Wolbachia endosymbiont of Chrysomya megacephala	1	100.00%	CP021120.1
	P74	Wolbachia endosymbiont of Chrysomya megacephala isolate wMeg chromosome, complete genome	Wolbachia endosymbiont of Chrysomya megacephala	1	100.00%	CP021120.1
	A101	Wolbachia pipientis strain wIrr chromosome, complete genome	Wolbachia pipientis	0.99	99.56%	CP037426.1
	P73	Wolbachia endosymbiont of Chrysomya megacephala isolate wMeg chromosome, complete genome	Wolbachia endosymbiont of Chrysomya megacephala	1	100.00%	CP021120.1
	P52	Wolbachia pipientis isolate wNik chromosome	Wolbachia pipientis	1	99.78%	CP050530.1
	P51	Wolbachia pipientis isolate wNik chromosome	Wolbachia pipientis	1	99.56%	CP050530.1
	P50	Wolbachia pipientis isolate wNik chromosome	Wolbachia pipientis	1	99.34%	CP050530.1
	P38	Anaplasma ovis isolate IHU-La13 large subunit ribosomal RNA gene, partial sequence	Anaplasma ovis	1	99.79%	MT408585.1
	P29	Wolbachia endosymbiont of Chrysomya megacephala isolate wMeg chromosome, complete genome	Wolbachia endosymbiont of Chrysomya megacephala	1	100.00%	CP021120.1
	P24	Anaplasma ovis isolate IHU-La13 large subunit ribosomal RNA gene, partial sequence	Anaplasma ovis	1	100.00%	MT408585.1
	P3	Wolbachia endosymbiont of Chrysomya megacephala isolate wMeg chromosome, complete genome	Wolbachia endosymbiont of Chrysomya megacephala	1	100.00%	CP021120.1
	F71	Wolbachia pipientis strain wIrr chromosome, complete genome	Wolbachia pipientis	1	100.00%	CP037426.1
	F1	Wolbachia pipientis strain wIrr chromosome, complete genome	Wolbachia pipientis	1	100.00%	CP037426.1
	C228	Wolbachia pipientis strain wIrr chromosome, complete genome	Wolbachia pipientis	1	100.00%	CP037426.1
	BR22	Wolbachia pipientis strain wIrr chromosome, complete genome	Wolbachia pipientis	1	100.00%	CP037426.1
	C64	Wolbachia endosymbiont of Ctenocephalides felis wCfeT chromosome, complete genome	Wolbachia endosymbiont of Ctenocephalides felis wCfeT	1	98.02%	CP051156.1
	BR162	Wolbachia pipientis strain wIrr chromosome, complete genome	Wolbachia pipientis	1	99.56%	CP037426.1
	BR36	Wolbachia pipientis strain wIrr chromosome, complete genome	Wolbachia pipientis	1	100.00%	CP037426.1
	BR35	Wolbachia pipientis strain wIrr chromosome, complete genome	Wolbachia pipientis	0.99	100.00%	CP037426.1
	A100	Wolbachia pipientis strain wIrr chromosome, complete genome	Wolbachia pipientis	1	100.00%	CP037426.1
	Ae3	Wolbachia pipientis isolate wNik chromosome	Wolbachia pipientis	1	99.78%	CP050530.1
	AP6	Wolbachia pipientis isolate wNik chromosome	Wolbachia pipientis	1	99.78%	CP050530.1
	C59	Wolbachia pipientis strain wIrr chromosome, complete genome	Wolbachia pipientis	1	100.00%	CP037426.1
	C41	Wolbachia endosymbiont of Chrysomya megacephala		1	100.00%	CP021120.1
	C9	Wolbachia endosymbiont of Chrysomya megacephala isolate wMeg chromosome, complete genome	Wolbachia endosymbiont of Chrysomya megacephala	1	100.00%	CP021120.1
